# Supplementary material for: Storage and Utilization of Glycogen by Mouse Liver during Adaptation to Nutritional Changes Are GLP-1 and PASK Dependent
Source: Nutrients. 2021 Jul 26;13(8):2552. doi: 10.3390/nu13082552 (PMC8399311; doi:10.3390/nu13082552)
Supplement: Supplementary file 1 [file nutrients-13-02552-s001.zip]

Archive with 2 entries (2 files):
- nutrients-1283028-Supplemantary-Tables.pdf
- nutrients-1283028-Supplementary-Figures.pdf
